# Supplementary material for: Somatic Copy-Number Alterations in Plasma Circulating Tumor DNA from Advanced EGFR-Mutated Lung Adenocarcinoma Patients
Source: Biomolecules. 2021 Apr 21;11(5):618. doi: 10.3390/biom11050618 (PMC8143372; doi:10.3390/biom11050618)
Supplement: Supplementary file 1 [file biomolecules-11-00618-s001.zip]

Archive with 7 entries (7 files):
- Biomolecules 2021_Figure S1.pdf
- Biomolecules 2021_Figure S2.pdf
- Biomolecules 2021_Figure S3.pdf
- Biomolecules 2021_Figure S4.pdf
- Biomolecules 2021_Figure S5.pdf
- Biomolecules 2021_Table S1.pdf
- Biomolecules 2021_Table S2.pdf
